# Supplementary material for: Exposure to Inorganic Arsenic in Rice in Brazil: A Human Health Risk Assessment
Source: Int J Environ Res Public Health. 2022 Dec 8;19(24):16460. doi: 10.3390/ijerph192416460 (PMC9778750; doi:10.3390/ijerph192416460)
Supplement: Supplementary file 1 [file ijerph-19-16460-s001.zip]

Archive with 5 entries (5 files):
- Supplementary Material File S1 - Risk calculations .xlsb.xlsx
- Supplementary Material File S2 - HQ calculations.xlsb.xlsx
- Supplementary Material File S3 - Data set_iAs in rice (Batista, 2015).xlsx
- Supplementary Material File S4 - Suplemmentary tables.pdf
- Supplementary Material File S5 - Risk Scenarios calculations .xlsb.xlsx
