# Supplementary material for: Exposure to Inorganic Arsenic in Rice in Brazil: A Human Health Risk Assessment
Source: Int J Environ Res Public Health. 2022 Dec 8;19(24):16460. doi: 10.3390/ijerph192416460 (PMC9778750; doi:10.3390/ijerph192416460)
Supplement: Supplementary file 1 [file ijerph-19-16460-s001.zip › Supplementary Material File S1 - Risk calculations .xlsb.xlsx]

## Sheet: CB_DATA_
Crystal Ball Data
Workbook Variables	Last Var Column	0
Name:
Value:
Worksheet Data	Last Data Column Used
	3
Sheet Ref
#REF!	#REF!	#REF!
Sheet Guid
2455a033-2eec-4adf-a86b-4be6548d0a20	03a032fb-7136-450d-a341-9e1c4552bdd1	07dd098a-66c7-4e9f-9599-caf98fca3598
Deleted sheet count
Last row used
31	34	34
Data blocks
CB_Block_0	CB_Block_7.0.0.0:2	CB_Block_7.0.0.0:2
㜸〱敤㕣㕢㙣ㅣ㔷ㄹ摥㌳摥㕤敦慣敤搸㡤㤳戶㈹愵㌵㉤愵㔰〷㌷㑥ㅢ㑡㠱㄰㝣㘹㉥挵㠹摤搸㐹愹〰㙤挶扢㘷攲㘹㜶㘶摣㤹㔹㈷㉥㐵慤愰愵㈰㙥㔲戹㠸㐲戹愸㈰㈴㕥戸〸愹㕣㕦㄰㐸㈰㔴㈴ㅥ攰〱㠹㠷㔲㈱㤰〰愱㐸扣昰㠰〴摦㜷㘶㘶㜷㘶搷㍢㜶户㉤戸挸愷摤摦㘷捥㙤捥㌹晦昵晣晦㤹攴㐴㉥㤷晢㌷ㄲ晦㌲攵㤹戹㜶㜱摤て愴㍤㌱攳搶敢戲ㅡ㔸慥攳㑦㑣㜹㥥戱㍥㘷昹㐱ㅦㅡㄴ㉢ㄶ敡晤㐲挵户ㅥ㤴愵捡㥡昴㝣㌴㉡攴㜲愵㤲慥愱㥥㠳昰㌷ㄲ㍦攸散㌵㤸〷㔸㥡㤹㥥㕦扥ㅦ愳㉥〶慥㈷昷㡦㥤つ晢ㅥ㥥㥣㥣㤸㥣戸㝤昲挰㠱㠹〳晢挷㘶ㅡ昵愰攱挹挳㡥㙣〴㥥㔱摦㍦戶搰㔸慥㕢搵㜷捡昵㈵昷㠲㜴づ换攵〳户㉤ㅢ户扦㜹昲昶㐳㠷捣㍢敦㝣昳㈰㕥㥤㍢㌵㌳扤攰㐹搳㝦㠹挶㉣㜰捡户捦捡慡挵戵㐹改㔹捥昹㠹㤹㘹晣㥦㤸㍦㥥敥㤸㔸㕣㤱㌲攰慢愵㈷㥤慡昴㜵㜴ㅣ戰愷㝣扦㘱慦㜲昳㜴晢㈸㤶㕡㌵晣愰㘰捦挸㝡㕤户攳㔱㑢昶㍣昶慥㙥慣て摡㡢搲昱慤挰㕡戳㠲昵愲扤㠴㠱㙡㐳昶ㄹ㕦㥥㌶㥣昳昲㤴㘱换㠲㝤慣㘱搵昲㘱捡昵摤ㅣて㤱㥣㤸㕡晥…	㜸〱捤㕣〹㥣㕢㔵戹捦挹㑣㌲戹㤹㤹㈶㕤㈹㔰攸〰㉤㉤戴㡥㥤㤶㐲㔹摢㔹扡っ㉤摤㘶摡㠲ㄵ愷㤹挹㑤㈷㌴㑢㥢㘴摡ㄹ挰㔷㐴挴㤵㐵愰㍣㜸㠰㘰〱〵㘴㔵㔱昱㠱昰ㄴㄵ㄰ㄷ㝣愲て户㠷㠸挲㜳㕦㄰㐱㐰摥晦晦㥤㜳㤳㥢摣㘴ㅣ㉢晤晤㥡㑥扥㝣攷㝦扥戳㝣摦㜷捦㜷㤶㝢㙦㝤捡攷昳扤㠹て㝦昹愹㈷㌳慤㘷㈴㕦戰搳慤㥤搹㔴捡ㅥ㈸㈴戳㤹㝣㙢㝢㉥ㄷㅢ㔹㤵捣ㄷ敡㈰㄰散㑢㈲㍦ㅦ攸换㈷捦戵㐳㝤㍢敤㕣ㅥ㐲〱㥦㉦ㄴ戲晣挸㙦㌰摦愸㤳戰㔸捡慡㈷㠱㤴捦ち㤲㔰捡ち㤱㔸㈰㑤㘱㤰摥捥㡥㌵晤攷愰捤㥥㐲㌶㘷捦㙤搹愸㙢㍥戵慤慤戵慤昵戸戶㜹昳㕡攷捤㙤改ㅣ㑡ㄵ㠶㜲昶愹ㄹ㝢愸㤰㡢愵收戶慣ㅤ敡㑦㈵〷㔶摡㈳扤搹㙤㜶收㔴扢㝦摥㠲晥搸㜱㡢摡㡥㕢戸㌰㜱攲㠹㡢㥡ㅡ㔱昳敡捥㡥戵㌹㍢㤱㝦慢敡㙣㘲㥤㙢㍡㍢㕡㔷摢㠵户慡捥㘶搴㠹㉡扢戲改㔸㌲昳ㄶ㔵ㅡ愰攵ㄷ㜴搹〳㐹扡挸戶㜳挹捣搶㔶㜴扢捣搰㐸㥤搰扡っㄶㅦ㠸攵ぢ㥤㜶㉡戵摥㑥搰㍢㑤㘹摡捣捥搹㤹〱㍢㍦㉥扤㜴㜸挰㑥㤹散㝣㈸扤㌱㤶㕢ㅤ㑢摢昵㘴㈲㘹敤户敥戸㥤㈹㈴…	㜸〱捤㕣〹㝣㕣㔵搵㥦㍢挹㑣收㑤㤲捥㜴㉦㝢㠰㐲ぢ㉤戱愱㔴㑡愱戴㔹扡㠴㤶㙥㐹㕢戰㘲㍡㐹摥㌴㐳㘷㘹㘷㈶㙤挲㈲㡢㙣愲挸㕡㍥㄰戰㔸㜶㘴ㄵ㐵㔰㄰㔴昶攵搳㑦㐵㐴㐵ㄱ㔰ㄴㄷㄶㄱ㐱㐰扥晦晦摣晢㘶摥㙣㈱㔴晡晢㜵㤲㌹㌹昷㝦捥扤敦㥥㜳摥㍢㜷㜹敦挵愳㍣ㅥ捦㠷昸昰㉦㍦搵㘴㜶敦ㄸ捣㘴敤㐴㘳㙢㉡ㅥ户㝢戲戱㔴㌲搳搸㥣㑥㐷〶ㄷ挷㌲搹㉡㈸昸扢㘲㤰㘷㝣㕤㤹搸〹㜶愰㙢㤳㥤捥㐰挹攷昱〴〲㤶ㄷ昲ㅡ昳つ㍢〵㡢戵慣㙡ㄲ㘸㜹㉣㍦〹戵慣〰㠹〵㔲ㄷ〴改㙣㙤㔹摡㝤㍣㡥搹㤱㑤愵敤愹つ慢㜴换戳㥢㥡ㅡ㥢ㅡて㘹㥡㌶慤㜱摡搴㠶搶晥㜸戶㍦㙤捦㑥摡晤搹㜴㈴㍥戵㘱㔹㝦㜷㍣搶戳挸ㅥ散㑣慤户㤳戳敤敥㘹搳扢㈳㠷捣㙣㍡㘴挶㡣攸㘱㠷捤慣慢㐵换㑢㕡㕢㤶愵敤㘸收㤳㙡戳㡥㙤㉥㙤㙤㘹㕣㘲㘷㍦愹㌶敢搱㈶㥡㙣㑢㈵㈲戱攴㈷搴愸㡦㥥㥦摥㘶昷挴ㄸ㈲摢㑥挷㤲敢ㅡ搱敤〲㐷愳㜴㘸攳㝣㜸扣㈷㤲挹戶摡昱昸ち㍢捡攸搴㈵攸㌳㍢㙤㈷㝢散捣㠸挴扣㠱ㅥ㍢㙥挴㤹㐰㘲㔵㈴扤㈴㤲戰慢挹㠴ㄲ㍡㙥敤扤㜶㌲ㅢ换づ搶㈷㔶…
Decisioneering:7.0.0.0	Decisioneering:7.0.0.0	Decisioneering:7.0.0.0
CB_Block_7.0.0.0:1	CB_Block_0	CB_Block_0
㜸〱捤㔸捤㡦㈳㐷ㄵ㜷户摤敤㙥㝦散づ㥢摤㑤昶㉢㌱㘸㠱㐴摥㜴挶㌳㍢散㈶㘸㐹挶昶㝣㤱捤捣㘴敤摤攵〲㑤搹㕤㍤慥㑣㜷㤷户慡敤ㄹ㠷ㅢ㜰攵て攰ㄲ㈵㠲㐳づ〸㌸㈰㈱㐵捡㈹ㄲ㠷㐸㠰戸㠳㔰㜲㐰㡡㤴㌳㈰㈱〴敦㔵摢戳戶挷ぢ戳挳㈰㙤㘹愶㕣㔵慦敡搵慢㔷敦晤摥慢㑥㘹愹㔴敡㕦㔰昰ㄷ㑢〶ㅢ㤷ㅢ〳ㄹ搳搰愹昱㈰愰敤㤸昱㐸㍡换㐲㤰挱㙤㈶攳㌴㑣㌰㕤〶㜴㘹戸㤲扤㑤㉤户㑦㠵㠴㐹㐶㉡㘵㔹戶づ㜴㘴㠲晦㜳愳㡥㡤慢ちㄹ愸㥡戵敡㔶敢㉤攰摡㠸戹愰搷㑡昷㤲戵户㉡ㄵ愷攲㕣慦捣捦㍢昳搷㑡戵㕥㄰昷〴扤ㄵ搱㕥㉣㐸㜰慤戴摤㙢〵慣晤㍡ㅤ㌴昹㉥㡤㙥搱搶晣㘲㡢㕣扦㔹戹扥戴攴扦晣昲捤〲㙣㥤摡慥㔵搷㘹搰〵㝥㈷挵搵〴慥㥢戵敡戶愰晥㐹昱㌴㔰ㄱ㤵㍡㙤㌳搴ㄸ愵㠲㐵㍢㑥慤ち㝦㘳㕡㠱摥つ㘷慢搱愰㤱㘴㌱敢戳㜸㠰攷戳挳慤㜶敢ㅥ〹㝡搴っ㤵㐸㔶㜸㡦㠸㑤ㄲ搲㘲㜸㔷搲㍢㈴摡愱搸㌳挲戵ㅥ昳㌲㜰㤳改ㄷ㘶㙤㌴㔴㤲戳㔵慢搶㍡㐴挴㡡㈵㙥昰搲慣搹㙡㈷㘷㑣ㄴ戵㐶㡤愲㝡戴晣搰㔶搴㥥㈸㘵ㄶ㉢ぢ㉡搳㠶敡搲㥡昸攸…	㜸〱敤㕣㕢㙣ㅣ搷㜹摥戳攴㉥㜷㤶㔷㠹㤲㘵㌹扥㌰扥挴ㄷ捡戴㈸㑢㔱㥣㔶㘵㜹搱㉤愱㐴㕡愴散㈴㙥㐰て㜷㘷挸戱㜶㘶愸㤹㔹㑡戴㤵㔸〵晡㤰愶㘹㤰扡㈸搰㌸㑥㙢搸㐱搱㕢摣愶㐵摣搸㈸ち愷㐹ㅢ搷㔰㠰㍥愴て〵晡攰〶㐵晢㤰㈰㄰㤰㠷攴挱㐰晡㝤晦捣散捥㉥戹㈳㙡㘵户㜴换㤱收摦㌳晦戹捣戹晣户昳晦㘷㤸㔱㤹㑣收ㄷ戸昸换慢㤳㠹㕢攷搶晣挰戰㐷㈶摤㑡挵㈸〵㤶敢昸㈳攳㥥愷慦㑤㕢㝥搰㠱〲昹〵ぢ昹㝥㙥挱户㥥㌶ちぢ慢㠶攷愳㔰㉥㤳㈹ㄴ戴㉣昲搹〸敦㠱昸㐱㘳慤㥥㑥㠰昹挹㠹㤹挵愷搰敡㕣攰㝡挶扥愱挷挲扡㐷㐶㐷㐷㐶㐷づ㡥敥摦㍦戲㝦摦搰㘴戵ㄲ㔴㍤攳㠸㘳㔴〳㑦慦散ㅢ㥡慤㉥㔶慣搲挷㡤戵㜹昷㥣攱ㅣ㌱ㄶ昷㍦扣愸ㅦ晣挸攸挱㐳㠷捣㐷ㅥ昹㐸て㕥㥤㌹㍤㌹㌱敢ㄹ愶晦㉥戵㤹㘳㤷て㑥ㄹ㈵㡢㘳㌳っ捦㜲㤶㐶㈶㈷昰㍦搱㝦㍣ㅤㅥ㤹㕢㌶㡣㠰慦㌶㍣挳㈹ㄹ扥㠶㡡摤昶戸敦㔷敤ㄵ㑥㥥㘶ㅦ挳㔰㑢扡ㅦ攴散㐹愳㔲搱散戸搵㠲㍤㠳戹慢攸㙢㍤昶㥣攱昸㔶㘰慤㕡挱㕡摥㥥㐷㐳攵㕥晢慣㙦㥣搱㥤㈵攳戴㙥ㅢ㌹晢㜸搵㉡…	㜸〱敤㕣㕢㙣ㅣ搷㜹摥戳换㕤敥㉣戹㈴㈵捡㤶攵昸㐲摦攲ぢ㘵㕡㤴愵㍡㑥慢戲扣㠸ㄲㄳ㑡愴㐵捡㑥攲〶昴㜰㜷㠶ㅣ㙢㘷㤶㥡㤹愵㐴㕢㠹ㄵ愰て㘹㥢ㄶ慤㡢〰㡤攳戴㠶㘳ㄴ扤挵㙤㕡挴㡤㠳愲㜰㥡㌴㐹つ愵攸㐳晡㔰愰て㙥㔰戴て㉤㕡〱㝤㘸ㅥ〲愴摦昷捦捣敥散㤲㍢愲㔶㜶㑢户ㅣ㘹晥㍤昳㥦换㥣换㝦㍢晦㝦㠶㈹㤵㑡愵㝥㠲㡢扦扣扡㤸戸㙤㘱挳昳つ㝢㘴戲㕡愹ㄸ㈵摦慡㍡摥挸戸敢敡ㅢ戳㤶攷㘷㔰㈰户㘴㈱摦换㉥㜹搶㜳㐶㝥㘹摤㜰㍤ㄴ捡愶㔲昹扣㤶㐶㍥ㅢ攱㍤㄰㍤㘸慣搵摢〵戰㌸㌹㌱户晣㉣㕡㕤昰慢慥㜱㜰攸挹愰敥戱搱搱㤱搱㤱㈳愳㠷づ㡤ㅣ㍡㌸㌴㔹慢昸㌵搷㌸收ㄸ㌵摦搵㉢〷㠷收㙢换ㄵ慢昴㔱㘳㘳戱㝡捥㜰㡥ㄹ换㠷ㅥ㕤搶㡦㝣㘸昴挸搱愳收攳㡦㝦愸ㄷ慦㑥㥤㥥㥣㤸㜷つ搳㝢㤷摡捣戲换㐷愶㡣㤲挵戱ㄹ㠶㙢㌹㉢㈳㤳ㄳ昸ㅦ敢㍦㥥ㅥㅢ㔹㔸㌵っ㥦慦㌶㕣挳㈹ㄹ㥥㠶㡡㍤昶戸攷搵散㌵㑥㥥㘶㑦㘳愸㈵摤昳戳昶愴㔱愹㘸㜶搴㙡摥㥥挳摣㔵昴㡤㕥㝢挱㜰㍣换户搶㉤㝦㈳㘷㉦愲愱㜲搱㍥敢ㄹ㘷㜴㘷挵㌸慤摢㐶搶㍥㔱…
Decisioneering:7.0.0.0	Decisioneering:7.0.0.0	Decisioneering:7.0.0.0
	CB_Block_7.0.0.0:1	CB_Block_7.0.0.0:1
	㜸〱敤㝤㜷㥣ㄴ㐵搷昵搴㠶㘱㝢〸㌳㈴㐵㌱㉣〸戲〸慣攴愰挲〲㑢ㄴ㄰㈴㠸〱㕤㌶捣挲捡〶搸㐰㌰㡢㔹㔴ㄴ㜳〲ㄴㄱ戳㘲〶ㄳ㐸㌰攷㉣愲㘲㝡㡣㤸㐵㐵攵㍢攷㔶㔵㙦捦昴捣扡慦敦戳扦捦㍦摥㘱攷㔲㜵敥愹㕢㜵敦敤敥改慥慥㥥〹愸㐰㈰戰ぢ㉦晥捦㔷ㅡぢ㝢㑤㕡㔰㔵ㅤ㉤换捥慤㈸㉤㡤ㄶ㔶㤷㔴㤴㔷㘵て愹慣捣㕦㌰戶愴慡㍡ㄵ㠴㘰㕥〹昴㔵改㜹㔵㈵㈷㐴㌳昲收㐶㉢慢㐰㑡て〴㌲㌲㥣ㄴ攸昷㌰敦㠸慤㌸㙣攵愴㔱㠰ㄵ㜰㠲ㄴ㡤㈸㌲㈸ㅣ㡡㄰㐵㘳㡡㈶ㄴ㑤㈹㥡㔱㠴㈹㈲ㄴ捤㈹㕡㔰戴愴㘸㐵搱㥡㘲㌷㡡摤㈹摡㔰戰㝦㘷㑦㡡戶㄰㑤昶㠲㤸㥣㍢㜴㝣挱昱昰㘶㔲㜵㐵㘵戴㙢收ㄱ㝡捣〳㝢昴挸敥㤱摤扢㐷昷敥搹摤扢㘶收搶㤴㔶搷㔴㐶〷㤶㐷㙢慡㉢昳㑢扢㘶㑥愸㈹㈸㉤㈹ㅣㄳ㕤㌰戹㘲㔶戴㝣㘰戴愰㝢慦㠲晣摥晤㝢昴敥搳愷㜸挰㠰晥㑤昶㠶攵挳㜲㠷㑥愸㡣ㄶ㔷晤户㙣敥㐳㥢攳㜳㠷㘶ㅦㄶ慤晥㙦搹摣ㄷ㌶㘱㜲㔸㐵㔹㝥㐹昹㝦挹㘸㍡㜳摡㙢㔸戴戰㠴挹㡦㐶㉢㑢捡㘷㘴㘳搸㌱㠱㐶慤㕦昶〸㐴扣㌰扦慡㍡㌷㕡㕡㍡㌱㕡捣扣㌷㈹㘳捣…	㜸〱散㝤㜷㥣ㄴ挵搶昶搶㠶㘱㝢〸㌳㠰〸收〵㐱㐰攲ㄲ㡤㉣㌹〹㤲㐱ㄴ㠴㘵㜷ㄶ㔶㌶攰〶㤲〹㌱㠲㘲〰㤱愰㔷㔰㈴㠸㤸㐵戸㐶㄰〴㜳捥ㄱ㄰㌱〷㔰〴㐵攵㝢㥥㔳㔵㌳㍤搳㌳㝢昷昵扤晢晢晣攳ㅤ㜶づ㔵捦㌹㜵慡㥥㜳扡㝢扡慢扢㘶㤲㔴㔲㔲搲㘱扣昸㍦㕦愹㉣ㅣ㍢㙣㐶㘹㔹愸戰㜵㡦攲㠲㠲㔰㑥㔹㝥㜱㔱㘹敢㙥㈵㈵搹㌳〶攴㤷㤶愵挰挰㌷㉥ㅦ晡搲戴㜱愵昹㌳㐳改攳愶㠶㑡㑡㘱㤴㤶㤴㤴㥥敥㈴㐳㝦㤴㜹〷㙤挵㘱㉢㈷㤵〲㔶㐹㡥㡦愲ㅡ㐵㍡㠵㐳攱愷愸㑥㔱㠳愲㈶㐵㉤㡡〰㐵㤰愲㌶㐵ㅤ㡡扡ㄴ㐷㔰搴愳㌸㤲愲㍥㐵〳ち昶敦ㅣ㑤㜱っ㐴㡤㘳㈱㠶昷攸㍥㘸挲〵㘰㌳慣慣戸㈴搴㌲㘳愴ㅥ昳㤹㤹㤹慤㌳㕢㜷挸㙣摢戶㜵摢㤶ㄹ㍤捡ぢ捡捡㑢㐲㘷ㄶ㠵捡换㑡戲ぢ㕡㘶っ㉥㥦㔰㤰㥦㜳㔶㘸挶昰攲挹愱愲㌳㐳ㄳ摡戶㥦㤰摤攱㤴捣づㅤ㍢收㥤㝡敡㈹㌵㡥㠳攷戳㝢㜴ㅦ㕣ㄲ捡㉢晤㙦昹㍣㥥㍥〷昵攸摥晡散㔰搹㝦换攷〹昰〹㤷㍤㡢ぢ戳昳㡢晥㑢㑥搳㤸搳昶㍤㐳㌹昹㑣㝥㈸㔴㤲㕦㌴戱㌵㠶ㅤㄵ㘸搴㍡户敥㡤㠸攷㘴㤷㤶昵〸ㄵㄴっつ攵㌱…
	Decisioneering:7.0.0.0	Decisioneering:7.0.0.0

## Sheet: Data information
Caption
Probabilistic risk estimations of exposure to iAs in rice (white and brown).
Title
"Exposure to inorganic arsenic in rice in Brazil: A human health risk assessment”.

## Sheet: Data
Probabilistic risk estimations of exposure to iAs in rice (white and brown).
	Parameters														Estimations
	N	Population	height (cm)	BW (kg)	N	População	height (cm)	BW (kg)	Pop	BW (kg) (estimated)	IR (g/day)	EF (days/year)	ED (years)	AT (days)	White rice		Brown rice
Age group	Females*				Males*										ADD	Risk	ADD	Risk
< 1 year	1343	1.21227e+06	66	7.5	1428	1.39851e+06	66.9979	8.1	2.61078e+06	7.8214	9.03	312.857	0.75	273.75	#NAME?	#NAME?	#NAME?	#NAME?
1 year	1370	1.27928e+06	81.2932	10.8675	1416	1.33998e+06	81.5	11.5	2.61925e+06	11.1911	54.878	312.857	1	365	#NAME?	#NAME?	#NAME?	#NAME?
2 years	1405	1.28091e+06	90.7866	13.5	1416	1.32287e+06	92	13.9	2.60378e+06	13.7032	54.0324	312.857	1	365	#NAME?	#NAME?	#NAME?	#NAME?
3 years	1455	1.3882e+06	98.3	15.4	1585	1.45769e+06	98.8971	16	2.84588e+06	15.7073	60.5796	312.857	1	365	#NAME?	#NAME?	#NAME?	#NAME?
4 years	1555	1.51508e+06	105.3	17.6	1596	1.50225e+06	106.2	18	3.01733e+06	17.7991	66.6893	312.857	1	365	#NAME?	#NAME?	#NAME?	#NAME?
5 years	1534	1.35944e+06	112	19.5785	1651	1.50219e+06	112	19.936	2.86163e+06	19.7661	58.1933	312.857	1	365	#NAME?	#NAME?	#NAME?	#NAME?
6 years	1605	1.48473e+06	118.5	22.1859	1698	1.54902e+06	118.278	22.1628	3.03375e+06	22.1741	60.2	312.857	1	365	#NAME?	#NAME?	#NAME?	#NAME?
7 years	1611	1.54319e+06	123.333	24.8609	1750	1.65292e+06	124.873	25.1	3.19611e+06	24.9845	60.2	312.857	1	365	#NAME?	#NAME?	#NAME?	#NAME?
8 years	1855	1.75823e+06	129.425	27.7	1897	1.8042e+06	129.699	27.7	3.56243e+06	27.7	60.2	312.857	1	365	#NAME?	#NAME?	#NAME?	#NAME?
9 years	1778	1.71035e+06	134.964	31.7	2022	1.93966e+06	135.193	31.6336	3.65e+06	31.6647	60.2	312.857	1	365	#NAME?	#NAME?	#NAME?	#NAME?
10 years	1719	1.67212e+06	140.409	34.2652	1791	1.71954e+06	139.911	33.3791	3.39166e+06	33.8159	56.2369	312.857	1	365	#NAME?	#NAME?	#NAME?	#NAME?
11 years	1770	1.64044e+06	147.478	39.5026	1868	1.719e+06	143.613	36.7809	3.35944e+06	38.1099	56.2369	312.857	1	365	#NAME?	#NAME?	#NAME?	#NAME?
12 years	1764	1.6972e+06	153.033	44.1997	1873	1.89462e+06	150.963	42.0472	3.59182e+06	43.0643	56.2369	312.857	1	365	#NAME?	#NAME?	#NAME?	#NAME?
13 years	1852	1.71451e+06	156.999	47.9308	1818	1.76358e+06	157.46	47.3986	3.4781e+06	47.6609	56.2369	312.857	1	365	#NAME?	#NAME?	#NAME?	#NAME?
14 years	1846	1.80457e+06	159.079	50.0413	1936	1.91191e+06	164.098	52.3096	3.71648e+06	51.2082	56.2369	312.857	1	365	#NAME?	#NAME?	#NAME?	#NAME?
15 years	1869	1.73264e+06	159.997	52.632	1871	1.83026e+06	167.798	56.9956	3.5629e+06	54.8736	56.2369	312.857	1	365	#NAME?	#NAME?	#NAME?	#NAME?
16 years	1625	1.57937e+06	160.284	53.2539	1792	1.72514e+06	169.99	60.079	3.30451e+06	56.817	56.2369	312.857	1	365	#NAME?	#NAME?	#NAME?	#NAME?
17 years	1634	1.60407e+06	160.49	54.0797	1730	1.75964e+06	171.79	63.0755	3.36371e+06	58.7856	56.2369	312.857	1	365	#NAME?	#NAME?	#NAME?	#NAME?
18 years	1608	1.59146e+06	161.09	55.3915	1682	1.62442e+06	172.593	65.2684	3.21588e+06	60.3806	56.2369	312.857	1	365	#NAME?	#NAME?	#NAME?	#NAME?
19 years	1639	1.52195e+06	161.246	56.1836	1723	1.60914e+06	171.996	65.8992	3.13109e+06	61.1767	58.3624	312.857	1	365	#NAME?	#NAME?	#NAME?	#NAME?
20 to < 25 years	7938	7.77913e+06	161.1	57.7625	8299	8.30027e+06	172.997	69.3998	1.60794e+07	63.7697	58.3624	312.857	5	1825	#NAME?	#NAME?	#NAME?	#NAME?
25 to <30 years	7945	7.8619e+06	160.694	60.4944	8084	8.15374e+06	172.991	72.6927	1.60156e+07	66.7047	58.3624	312.857	5	1825	#NAME?	#NAME?	#NAME?	#NAME?
30 to <35 years	7288	7.24829e+06	159.998	61.9998	7044	6.91312e+06	171.589	74.1965	1.41614e+07	67.9538	58.3624	312.857	5	1825	#NAME?	#NAME?	#NAME?	#NAME?
35 to <45 years	13332	1.39817e+07	159.41	63.7994	12511	1.2727e+07	171	74.5976	2.67087e+07	68.9448	58.3624	312.857	10	3650	#NAME?	#NAME?	#NAME?	#NAME?
45 to <55 years	10904	1.18374e+07	158.3	65.0882	9845	1.03946e+07	169.9	74.6	2.2232e+07	69.5355	58.3624	312.857	10	3650	#NAME?	#NAME?	#NAME?	#NAME?
55 to <65 years	7545	8.00362e+06	156.6	65.3	6585	6.94981e+06	168.2	73.1	1.49534e+07	68.9252	53.7282	312.857	10	3650	#NAME?	#NAME?	#NAME?	#NAME?
65 to <70 years	4650	4.97787e+06	154.993	63.3785	4035	4.13597e+06	166.945	70.3	9.11384e+06	66.5196	49.0941	312.857	5	3650	#NAME?	#NAME?	#NAME?	#NAME?
0 to < 70 (IRLT)									0			LT=	69.75	IRLT		#NAME?		#NAME?
*Source: IBGE, Diretoria de Pesquisas, Coordenação de Trabalho e Rendimento, Pesquisa de Orçamentos Familiares 2008-2009.
iAs in white rice - distribution
iAs in rice - ng/g	#NAME?
iAs SF (mg/kg-dia)	1.5
Normal - Mean (ng g−1 )	100.169
Normal - SD	44.6234
iAs in brown rice - distribution
Lognormal disribution	#NAME?
Lognormal - mean μ (ng g−1 )	4.05572
Lognormal - SD δ (ng g−1 )	0.934117
Normal - mean (ng g−1 )	80.1233
Normal - SD (ng g−1 )	55.5603
