# Supplementary material for: Exposure to Inorganic Arsenic in Rice in Brazil: A Human Health Risk Assessment
Source: Int J Environ Res Public Health. 2022 Dec 8;19(24):16460. doi: 10.3390/ijerph192416460 (PMC9778750; doi:10.3390/ijerph192416460)
Supplement: Supplementary file 1 [file ijerph-19-16460-s001.zip › Supplementary Material File S3 - Data set_iAs in rice (Batista, 2015).xlsx]

## Sheet: Data
Caption: Inorganic As concentration in brown or white rice [29].
Data obtained from: Batista, B.L, 2015. Arsenic and rice: monitoring and (bio)remediation studies for food safety. FAPESP, Sao Paulo Research Foundation. Processo 14/05151-0. Linha de fomento: Auxílio à Pesquisa - Apoio a Jovens Pesquisadores.
Brown or white rice	Rice Cultivar	Samples source (Farm or market)	City/State ID where samples were collected (Brazil)	iAs (ppb)
Brown	Puitá	Farm	A	68.8918
Brown	Puitá	Farm	A	39.7103
Brown	Puitá	Farm	A	82.8585
Brown	Puitá	Farm	A	56.0175
Brown	Puitá	Farm	A	45.4761
Brown	Puitá	Farm	A	41.3035
Brown	Puitá	Farm	A	33.642
Brown	Puitá	Farm	A	101.782
Brown	Puitá	Farm	A	71.4056
Brown	Puitá	Farm	A	80.0556
Brown	Puitá	Farm	A	78.2098
Brown	Puitá	Farm	A	59.7871
Brown	Puitá	Farm	A	65.2041
Brown	Puitá	Farm	A	55.8335
Brown	Puitá	Farm	A	80.1472
Brown	-	Market	-	147.13
Brown	-	Market	-	213.332
Brown	-	Market	-	240.889
Brown	-	Market	-	92.7055
Brown	-	Market	-	117.052
Brown	-	Market	-	119.064
Brown	-	Market	-	128.69
Brown	-	Market	-	103.169
Brown	-	Market	-	109.869
Brown	-	Market	-	153.923
Brown	-	Market	-	103.785
Brown	-	Market	-	98.4501
White	-	Market	-	124.205
White	-	Market	-	67.3531
White	-	Market	-	79.7501
White	-	Market	-	77.2612
White	-	Market	-	84.5798
White	-	Market	-	100.953
White	-	Market	-	71.6149
White	-	Market	-	77.6025
White	-	Market	-	89.567
White	-	Market	-	71.0154
White	-	Market	-	4.301
White	-	Market	-	63.5112
White	-	Market	-	75.9752
White	-	Market	-	94.9533
White	-	Market	-	56.621
White	-	Market	-	95.9922
White	-	Market	-	122.368
White	-	Market	-	98.0498
White	-	Market	-	47.6626
White	-	Market	-	71.5502
White	-	Market	-	53.9333
White	-	Market	-	32.7362
White	-	Market	-	65.3722
White	-	Market	-	19.3356
White	-	Market	-	48.0623
White	-	Market	-	31.2202
White	-	Market	-	56.7459
White	-	Market	-	91.8572
White	-	Market	-	102.969
Brown	Puitainha CL	Farm	B	36.9882
White	-	Market	C	85.5362
White	-	Market	C	95.1507
White	-	Market	C	108.632
Brown	Irga 424	Farm	D	59.7152
Brown	Puitá	Farm	D	91.9736
Brown	Puitá	Farm	E	34.0108
Brown	Puitá	Farm	E	40.3673
Brown	Puitá	Farm	E	30.2715
Brown	Puitá	Farm	E	35.6437
Brown	Puitá	Farm	F	64.6894
White	-	Market	G	132.296
White	-	Market	G	115.747
White	-	Market	G	105.232
Brown	Puitá	Farm	H	53.7551
Brown	Irga 424	Farm	I	111.262
Brown	Irga 424	Farm	I	51.1718
Brown	Irga 424	Farm	I	95.7873
Brown	Irga 424	Farm	I	107.959
Brown	Irga 424	Farm	I	102.518
Brown	Puitá	Farm	I	45.7201
Brown	Puitá	Farm	I	64.8965
Brown	Puitá	Farm	I	55.8568
Brown	Puitá	Farm	I	65.1449
Brown	Puitá	Farm	I	6.66744
Brown	Puitá	Farm	I	18.2123
Brown	Puitá	Farm	I	17.0382
Brown	Puitá	Farm	I	12.5393
Brown	Puitá	Farm	I	8.67031
Brown	Puitá	Farm	I	7.53159
Brown	Puitá	Farm	I	12.7619
Brown	Puitá	Farm	I	14.4517
Brown	Puitá	Farm	I	9.77096
Brown	Puitá	Farm	I	5.2601
Brown	Puitá	Farm	I	9.21968
Brown	Puitá	Farm	I	14.6774
Brown	Puitá	Farm	I	4.25847
Brown	Puitá	Farm	I	20.0055
Brown	Puitá	Farm	I	12.5821
Brown	Puitá	Farm	I	11.0044
Brown	Puitá	Farm	I	29.7592
Brown	Puitá	Farm	I	103.081
Brown	Puitá	Farm	I	111.457
Brown	Puitá	Farm	I	72.0727
Brown	Puitá CL	Farm	I	151.916
Brown	Puitá	Farm	J	80.2999
Brown	-	Market	K	193.764
Brown	-	Market	K	187.658
Brown	-	Market	K	170.347
Brown	-	Market	K	185.856
Brown	-	Market	K	147.498
Brown	-	Market	K	138.115
Brown	-	Market	K	202.181
Brown	-	Market	K	176.927
White	-	Market	K	84.2781
White	-	Market	K	105.741
White	-	Market	K	155.583
White	-	Market	K	87.8861
White	-	Market	K	121
White	-	Market	K	86.0476
White	-	Market	K	147.308
White	-	Market	K	112.109
White	-	Market	K	228.619
White	-	Market	K	94.751
White	-	Market	K	126.242
White	-	Market	K	128.88
White	-	Market	K	130.301
White	-	Market	K	91.2865
White	-	Market	K	80.0907
White	-	Market	K	182.343
White	-	Market	K	96.6132
White	-	Market	K	212.443
White	-	Market	K	205.134
White	-	Market	K	122.528
White	-	Market	K	129.008
White	-	Market	K	142.527
White	-	Market	K	136.219
White	-	Market	K	128.918
Brown	Irga 424	Farm	L	101.987
Brown	Irga 424	Farm	L	114.725
Brown	Irga 424	Farm	L	73.0049
Brown	Irga 424	Farm	L	84.3557
Brown	Irga 424	Farm	L	85.0255
Brown	Irga 424	Farm	L	73.9669
Brown	Irga 424	Farm	L	91.2542
Brown	Irga 424	Farm	L	37.6335
Brown	Irga 424	Farm	L	79.7609
Brown	Irga 424	Farm	L	64.7731
Brown	Irga 424	Farm	L	46.6195
Brown	Irga 424	Farm	L	67.9487
Brown	Irga 424	Farm	L	83.399
Brown	Puitá	Farm	L	112.197
Brown	-	Market	M	222.754
White	-	Market	M	220.188
White	-	Market	M	90.293
White	-	Market	M	75.1655
White	-	Market	N	68.2335
White	-	Market	N	101.345
